# Supplementary material for: Description of Gas Transport in Polymers: Integrated Thermodynamic and Transport Modeling of Refrigerant Gases in Polymeric Membranes
Source: Polymers (Basel). 2025 Aug 8;17(16):2169. doi: 10.3390/polym17162169 (PMC12389465; doi:10.3390/polym17162169)
Supplement: Supplementary file 1 [file polymers-17-02169-s001.zip]

Archive with 1 entries (1 files):
- polymers-3773007-supplementary.pdf
